# Supplementary material for: Influence of two anti-tumor drugs, pazopanib, and axitinib, on the development and thyroid-axis of zebrafish (Danio rerio) embryos/larvae
Source: Front Endocrinol (Lausanne). 2023 Jul 31;14:1204678. doi: 10.3389/fendo.2023.1204678 (PMC10433177; doi:10.3389/fendo.2023.1204678)
Supplement: Supplementary file 4 [file DataSheet_3.zip]

Archive with 1 entries (1 files):
- axitinib 100nM treated.mp4
